# Supplementary material for: In Vitro Screening of Non-Antibiotic Components to Mitigate Intestinal Lesions Caused by Brachyspira hyodysenteriae, Lawsonia intracellularis and Salmonella enterica Serovar Typhimurium
Source: Animals (Basel). 2022 Sep 9;12(18):2356. doi: 10.3390/ani12182356 (PMC9494979; doi:10.3390/ani12182356)
Supplement: Supplementary file 1 [file animals-12-02356-s001.zip]

Archive with 2 entries (2 files):
- animals-1888364-Figure S1-S3.pdf
- animals-1888364-Table S1-S2.pdf
